# Supplementary material for: Critical Role of Light in the Growth and Activity of the Marine N2-Fixing UCYN-A Symbiosis
Source: Front Microbiol. 2021 May 5;12:666739. doi: 10.3389/fmicb.2021.666739 (PMC8139342; doi:10.3389/fmicb.2021.666739)
Supplement: Supplementary file 1 [file Table_1.XLSX]

## Sheet: Sheet1
Supplementary Table 1. Bulk N2 and C fixation rates data. CFR: Community fixation rate. LOD:Limit of detection. MQR: Minimum quantifiable rate. See Materials and Methods section for details on calculations.
	Condition	Average CFR	Stdev CFR	LOD	MQR
		(mmol N or C m-3 d–1)	(mmol N or C m-3 d–1)	(mmol N or C m-3 d–1)	(mmol N or C m-3 d–1)
N2
Day 1	Control	-0.00334256	0.000743856	0.0082946	0.0013864
	Dark	-0.00478049	0.000257584	0.0066977	0.00104263
	DCMUm	-0.00777592	0.000544619	0.0118372	0.00181547
	DCMUa	-0.0069306	0.00174693	0.0103179	0.00285056
Day 2	Control	-0.00823015	0.00128156	0.0185815	0.00291955
	DTL	-0.0106814	0.00268503	0.0201551	0.00347937
	Dark	-0.0250239	0.0136972	0.0467831	0.0154147
C
Day 1	Control	7.95053	0.423522	0.152981	0.313314
	Dark	0.0723937	0.0910079	0.109074	0.0907891
	DCMUm	0.487449	0.0589804	0.18624	0.0538448
	DCMUa	0.223743	0.0890226	0.180915	0.0955919
Day 2	Control	18.1009	NA	0.383578	NA
	DTL	28.1759	5.31511	0.348408	4.98665
	Dark	0.32144	NA	0.587516	NA
